# Supplementary material for: Quantitative Analysis of Timed Up and Go Metrics Across Parkinson’s Disease Severity and Their Clinical Correlations
Source: Diagnostics (Basel). 2026 Jul 21;16(14):2283. doi: 10.3390/diagnostics16142283 (PMC13408167; doi:10.3390/diagnostics16142283)
Supplement: Supplementary file 1 [file diagnostics-16-02283-s001.zip]

Archive with 1 entries (1 files):
- diagnostics-4374363-supplementary.pdf
